# Supplementary material for: Investigation of Performance Parameters of Spherical Gold Nanoparticles in Localized Surface Plasmon Resonance Biosensing
Source: Micromachines (Basel). 2023 Aug 31;14(9):1717. doi: 10.3390/mi14091717 (PMC10535430; doi:10.3390/mi14091717)
Supplement: Supplementary file 1 [file micromachines-14-01717-s001.zip]

Archive with 1 entries (1 files):
- micromachines-2548468-supplementary.pdf
